# Supplementary material for: Present Scenario and Future Landscape of Payloads for ADCs: Focus on DNA-Interacting Agents
Source: Pharmaceuticals (Basel). 2024 Oct 7;17(10):1338. doi: 10.3390/ph17101338 (PMC11510327; doi:10.3390/ph17101338)
Supplement: Supplementary file 1 [file pharmaceuticals-17-01338-s001.zip]

Archive with 1 entries (1 files):
- pharmaceuticals-3173717-supplementary.pdf
